# Supplementary material for: Comparison, Analysis, and Molecular Dynamics Simulations of Structures of a Viral Protein Modeled Using Various Computational Tools
Source: Bioengineering (Basel). 2023 Aug 24;10(9):1004. doi: 10.3390/bioengineering10091004 (PMC10525864; doi:10.3390/bioengineering10091004)
Supplement: Supplementary file 1 [file bioengineering-10-01004-s001.zip]

Archive with 1 entries (1 files):
- bioengineering-2516384-supplementary.pdf
